# Supplementary material for: D-Tagatose-Based Product Triggers Sweet Immunity and Resistance of Grapevine to Downy Mildew, but Not to Gray Mold Disease
Source: Plants (Basel). 2022 Jan 23;11(3):296. doi: 10.3390/plants11030296 (PMC8839929; doi:10.3390/plants11030296)
Supplement: Supplementary file 1 [file plants-11-00296-s001.zip]

Archive with 1 entries (1 files):
- plants-1558469-supplementary.pdf
